# Supplementary material for: Humeral elevation workspace during daily life of adults with spinal cord injury who use a manual wheelchair compared to age and sex matched able-bodied controls
Source: PLoS One. 2021 Apr 23;16(4):e0248978. doi: 10.1371/journal.pone.0248978 (PMC8064589; doi:10.1371/journal.pone.0248978)
Supplement: S4 Appendix — (S) indicates SCI participant and (C) indicates control participant. (XLSX) [file pone.0248978.s004.xlsx]

## Sheet: Files
SCI								Controls
Participant	Data Collection period	Day	Date data collected	Length	Start	End	Can be used	Participant	Data Collection period	Day	Date data collected	Length of File	Start	End	Can be used	Notes		SCI file per day length	Control file per day length
S001	Y4F7	1 (part 1)	2019-03-14	5.871	76800	2782176	yes, need to combine	C001	Y3F5	1	2018-08-05	14.0439	79060	6550501	Yes		1	10.0568	13.932
S001	Y4F7	1 (part 2)	2019-03-14	3.5204	102107	1724302	yes, need to combine	C001	Y3F5	2	2018-08-11	13.8201	86570	6454894	Yes		3	12.4383	9.38255
S001	Y4F7	2	2019-03-15	10.7221	153600	5094339	yes										6	12.004	11.9988
S003	Y3F5	1	2018-05-26	11.6032	125084	5471859	Yes	C003B	Y1F1	1	2019-05-03	10.0653	101347	4739449	Yes		7	13.2858	11.2752
S003	Y3F5	2	2018-05-27	13.2735	107708	6224128	Yes	C003B	Y1F1	2	2019-05-05	8.6998	89578	4098437	Yes		8	9.0062	13.6483
S006	Y3F5	1	2018-09-13	12.1737	208782	5818410	yes	C006B	Y1F1	2	2018-02-26	15.2978	93573	7142801	Yes		9	9.4525	10.7051
S006	Y3F5	2	2018-09-14	11.8343	176941	5630208	yes										10	10.2924	10.4756
S007	Y2F3	1	2018-09-01	11.8006	96266	5533976	Yes	C007	Y1F1	1	2018-10-07	12.0501	86839	5639528	Yes		12	10.1372	10.8413
S007	Y2F3	2	2018-09-04	14.771	89348	6895825	yes	C007	Y1F1	2	2018-10-08	10.5002	75646	4914161	Yes		15	11.2666
S008	Y2F3	2	2017-11-12	9.0062	100002	4250080	Yes	C008	Y2F3	1	2018-07-11	13.3583	4440937	6561908	Yes		16	11.771	13.5152
								C008	Y2F3	2	2018-07-14	13.9382	74605	6497305	Yes		17	13.1426
S009	Y2F3	1	2018-05-25	9.4525	86231	4441960	Yes	C009	Y3F5	1	2019-03-20	10.3503	106289	4875697	Yes		18	11.6794	12.2052
								C009	Y3F5	2	2019-03-24	11.0599	133378	5229792	Yes		19	9.1531	13.4175
S010	Y3F5	1	2019-03-13	8.9224	83719	4195144	yes	C010	Y3F5	1	2019-03-28	11.4906	100841	5395725	Yes		22	13.1048	14.1399
S010	Y3F5	2	2019-03-14	11.6625	103055	5477149	yes	C010	Y3F5	2	2019-03-30	9.4606	79632	4439078	Yes		24	13.1048	10.5647
S012	Y2F3	1	2018-08-05	10.1372	113452	4784660	Yes	C012	Y1F1	1	2018-07-29	10.8413	78618	5074284	Yes		25	13.256
S015	Y1F1	1	2017-09-12	8.0348	1000000	4702417	Yes										26	14.4083
S015	Y1F1	2	2017-09-14	14.4984	139295	6820180	Yes										28	8.1312	14.029
S016	Y2F3	1		11.9557	85552	5594725	yes	C016	Y1F1	1	2018-09-03	11.8108	243791	5686199	Yes		29	8.1312	12.0778
S016	Y2F3	2		11.5864	89100	5428126	yes	C016	Y1F1	2	2018-09-05	15.2197	77843	7091089	Yes		30	14.748	13.2708
S017	Y2F3	1	2018-01-21	14.2939	100941	6687563	Yes										32	8.1421	12.8615
S017	Y2F3	2	2018-01-22	11.9914	106541	5632188	Yes										33	11.9163	13.218
S018	Y2F3	1	2018-10-21	8.3979	117173	3986929	Yes	C018	Y1F1	1	2018-07-27	10.9936	72732	5138583	Yes		35	14.3327	11.2752
S018	Y2F3	2	2018-10-26	14.9609	92526	6986521	Yes	C018	Y1F1	2	2018-07-28	13.4168	167579	6350041	Yes		38	8.1757	11.2044
S019	Y1F1	2	2018-01-07	9.1531	324262	4541997	Yes	C019	Y1F1	1	2018-09-28	12.1207	79650	5664857	Yes		40	14.9884	10.9194
								C019	Y1F1	2	2018-09-29	14.7143	73035	6853369	Yes		41	11.2631	10.4629
S022	Y2F3	1	2018-12-05	13.4856	104534	6318683	Yes	C022	Y1F1	1	2018-07-04	13.4749	107573	6316825	Yes		42	9.66735
S022	Y2F3	2	2018-12-11	12.7241	113840	5977088	Yes	C022	Y1F1	2	2018-07-05	14.8049	89897	6911990	Yes		43	12.9559
S024	Y2F3	1	2018-11-16	11.5193	370569	5678666	Yes	C024	Y2F3	1	2019-04-11	11.3407	77006	5302787	Yes		45	11.1014
S024	Y2F3	2	1969-12-31	10.6444	186029	5090967	Yes	C024	Y2F3	3	2019-04-13	9.7886	84728	4595326	Yes		46	9.2338	10.7416
S025	Y1F2	1	2018-12-22	12.5152	80679	5847680	yes										47	10.6443	10.9772
S025	Y1F2	2	2018-12-24	13.9968	102440	6552145	yes
S026	Y2F3	1	2018-11-16	15.3805	136977	7224289	yes										Overall average	11.3223	11.9641	11.6024
S026	Y2F3	2	2018-11-18	13.4362	359422	6550838	yes										Bin 4 Dom time (hours)	0.396281	0.131605
S028	Y1F1	1	2018-02-12	10.4818	2003624	6833625	yes	C028	Y1F1	1	2018-10-17	14.2148	112583	6662785	Yes		Bin 4 Dom time (minutes)	23.7768	7.89632
S028	Y1F1	2	2018-02-13	11.3758	153125	5395104	yes	C028	Y1F1	2	2018-10-27	13.8433	116339	6495313	Yes		Bin 5 Dom time (hours)	0.0203802	0.0514457
S029	Y1F1	2	2018-02-22	8.1312	200442	3947300	yes	C029	Y1F1	1	2018-07-29	11.5829	552382	5889793	Yes		Bin 5 Dom time (minutes)	1.22281	3.08674
								C029	Y1F1	2	2018-07-30	12.5727	503306	6296809	Yes		Total over head time (minutes)	24.9997	10.9831
S030	Y2F3	1	2019-05-23	14.7279	150311	6936913	Yes	C030	Y1F1	1	2018-06-07	12.6727	170001	6009569	Yes		Bin 2 Dom time (hours)	7.0231	597.955
S030	Y2F3	2	2019-05-25	14.7681	112570	6917691	Yes	C030	Y1F1	2	2018-06-09	13.869	87853	6478679	Yes			0.0679338
S032	Y1F1	1	2018-09-08	8.1421	285036	4036935	Yes	C032	Y1F1	1	2018-09-21	13.8214	182652	6551543	Yes			4.07603
								C032	Y1F1	2	2018-09-24	11.9015	825996	6310214	Yes
S033	Y1F1	1	2018-03-23	11.413	102358	5361473	Yes	C033	Y1F1	1	2018-09-27	13.6472	188921	6477552	Yes
S033	Y1F1	2	2018-03-23	12.4196	107066	5830016	yes	C033	Y1F1	2	2018-09-29	12.7889	102336	5995461	Yes
S035	Y1F1	1	2018-04-14	14.1481	117021	6636448	yes	C035	Y1F1	1	2018-11-30	11.7827	130438	5559902	Yes
S035	Y1F1	2	2018-04-15	14.5173	354078	7043644	yes	C035	Y1F1	2	2018-12-02	10.7676	103213	5064938	Yes
S038	Y1F1	1	1969-12-31	8.1757	839647	4606990	yes	C038	Y1F1	1	2019-02-23	11.1418	192967	5327096	Yes
								C038	Y1F1	3	2019-02-25	11.267	111800	5303653	Yes
S040	Y1F1	1	2019-01-14	15.1967	94937	7097592	yes	C040B	Y1F1	1	2018-09-09	9.4008	100621	4432520	Yes
S040	Y1F1	2	2019-01-16	14.7801	133694	6944377	yes	C040B	Y1F1	2	2018-09-10	12.4379	93358	5824729	Yes
S041	Y1F1	2	2018-06-02	10.1944	721321	5418893	Yes	C041	Y1F1	1	2019-05-08	10.539	165149	5021504	Yes
S041	Y1F1	3	2018-06-03	12.3319	816085	6498640	yes	C041	Y1F1	2	2019-05-09	10.3868	93272	4879505	Yes
S042	Y1F1	1	2018-11-17	10.4733	338398	5164513	yes
S042	Y1F1	2	2018-11-19	8.8614	244253	4327609	yes
S043	Y1F1	1	2018-11-17	14.177	237828	6770593	yes
S043	Y1F1	2	2018-11-19	11.7348	142061	5549444	Yes
S045	Y1F1	1	2019-01-05	11.3346	110440	5333437	yes
S045	Y1F1	2	2019-01-08	10.8681	104689	5112708	yes
S046	Y1F1	2	2019-04-07	9.4156	230400	4569086	yes	C046	Y1F1	1 (part 1)	2019-05-10	3.9052	106528	1906057	Yes, need to combine
S046	Y1F1	3	2019-04-08	9.052	102000	4273157	yes	C046	Y1F1	(part 2)	2019-05-10	4.2384	2953022	4906057	Yes, need to combine
								C046	Y1F1	2	2019-05-12	13.3395	105029	6251862	Yes
S047	Y1F1	1	2019-03-02	10.9628	533284	5584937	yes	C047	Y1F1	1	2019-03-21	11.094	117738	5229848	Yes
S047	Y1F1	2	2019-03-03	10.3258	2010940	6769070	yes	C047	Y1F1	2	2019-03-24	10.8604	84699	5089152	Yes

## Sheet: data
	S1	C1	S2	C2	S3	C3	S4	C4	S5	C5	S6	C6	S7	C7	S8	C8	S9	C9	S10	C10	S11	C11	S12	C12	S13	C13	S14	C14	S15	C15	S16	C16	S17	C17	S18	C18	S19	C19	S20	C20	S21	C21	S22	C22	S23	C23	S24	C24	S25
Dom bin 1	4.3019	25.0972	0.399087	5.73278	6.95823	27.1591	35.0027	29.938	3.04712	42.5684	12.9507	34.9887	37.1374	1.84945	48.3614	23.5303	0.464129	60.9627	17.2305	23.2056	11.0172	6.88397	1.11613	23.5517	50.2671	10.5269	18.3796	41.9834	14.0637	31.106	14.6556	70.3088	14.9522	27.7871	5.79431	32.1664	3.88892	12.3575	31.1759	40.5804	8.39223	45.7914	7.35103	11.3034	11.6404	26.3643	31.9146	42.7636	22.3199
Dom bin2	81.0846	57.8098	89.1762	60.4607	81.9282	35.7849	62.3073	61.1796	38.6665	50.5196	77.0696	45.728	42.1575	56.29	42.8084	45.476	65.1802	27.3355	65.0235	70.113	81.7495	81.7615	74.7896	66.4866	37.5769	70.7807	46.35	44.4288	57.1377	53.4326	61.8114	27.7389	59.6171	56.5307	68.7551	55.685	62.5337	84.8046	55.7494	47.6253	57.0685	43.652	42.875	39.9154	79.356	51.3428	33.1164	39.8449	67.6214
Dom bin 3	13.4138	14.896	9.82773	31.9499	9.95832	36.7284	2.42212	7.63096	47.7044	6.61375	9.07348	17.6058	17.5622	34.3585	8.46133	29.7797	33.4095	9.52193	17.4125	6.46906	6.28685	10.2089	22.8251	8.74024	8.09503	16.499	31.919	12.958	27.8611	13.9839	21.7281	1.74242	23.3113	15.2166	24.5404	10.6212	30.0305	2.44935	12.5896	10.433	29.5461	8.8988	49.7221	43.9234	7.49325	19.9499	6.34644	15.2988	8.85018
Dom bin 4	1.12202	1.97863	0.593058	1.64969	1.09912	0.240876	0.267922	0.815182	10.3454	0.286547	0.459648	1.393	2.31743	2.66236	0.366328	0.83455	0.847449	2.10067	0.333491	0.169683	0.793374	1.0568	1.06469	0.861269	3.49225	2.1507	3.32609	0.554596	0.810806	0.932689	1.70737	0.201037	2.08992	0.372246	0.880321	1.38241	3.07818	0.388538	0.459478	1.2208	3.91855	1.43957	0.051815	4.67048	1.4254	1.77744	28.4855	1.9952	0.886217
Dom bin 5	0.0776477	0.218408	0.00397825	0.20694	0.0561785	0.0867127	0	0.436252	0.236549	0.0117646	0.4466	0.284569	0.825515	4.83968	0.0024759	0.379464	0.0987591	0.0792112	0	0.0426474	0.153056	0.0888054	0.204454	0.360213	0.568799	0.0427265	0.0252832	0.0752307	0.126678	0.544862	0.0975367	0.00879178	0.0294988	0.0933156	0.0297976	0.145051	0.468742	0	0.0256844	0.140464	1.07461	0.218215	0	0.187378	0.0849679	0.565529	0.137102	0.0975047	0.322382
Non Dom bin 1	8.10876	35.1344	13.1577	8.1183	32.9054	36.073	21.2795	51.0026	3.77611	37.5879	2.13132	41.1499	0.0792681	4.30321	60.4695	50.1576	11.6146	49.9868	8.64102	20.066	24.6275	9.10675	0.914045	13.0741	31.9312	16.7718	13.1099	50.0831	4.1402	33.2157	33.2851	47.307	5.41377	35.434	13.3078	47.4372	1.08898	2.87038	37.4857	34.5025	6.06195	62.414	1.06079	26.0114	43.0501	24.1832	31.3701	51.1087	23.6935
Non Dom bin 2	73.5255	58.7939	72.0294	65.6235	58.6161	39.2769	62.2338	44.5518	43.6831	47.9138	57.2034	43.1262	40.7941	63.5824	35.1711	35.8575	79.3184	36.2299	39.3402	63.5805	66.3978	75.4565	74.2648	70.8658	45.9243	62.7354	59.4713	34.7152	75.2979	51.618	53.6348	43.3606	73.0167	45.4137	73.6345	38.6439	36.7511	85.1852	38.1511	49.1042	65.4205	30.9562	30.0209	38.1464	49.7842	57.7435	57.77	27.6928	47.8461
Non Dom bin 3	16.5263	5.32955	13.4238	23.4435	7.70588	24.0173	16.3154	3.70155	45.6834	13.9629	38.1704	13.9965	49.5022	28.9352	4.26555	12.6089	8.02731	9.59318	48.5934	15.9662	8.10161	13.7334	22.2799	12.7102	17.8181	19.0559	26.462	14.1901	17.7632	13.3577	8.82427	8.83847	21.1611	17.7907	12.4282	12.6198	60.7348	11.1213	24.0195	14.6202	25.6315	5.89919	68.7687	29.6742	6.38759	15.4013	6.29533	18.136	26.9981
Non Dom bin 4	1.71469	0.584342	1.37999	2.56458	0.753464	0.463201	0.171272	0.388487	6.46372	0.482319	1.88135	1.43485	7.41403	2.48025	0.0881183	1.23845	1.03434	3.90301	3.36073	0.340845	0.72512	1.53324	2.47349	2.98655	3.5375	1.42226	0.876567	0.852568	2.63007	1.18475	1.51024	0.444081	0.403069	1.22435	0.586089	1.24013	1.37638	0.823147	0.333078	1.31767	1.83466	0.554311	0.147207	5.70776	0.695539	2.11709	4.47884	2.86136	1.22587
Non Dom bin 5	0.124714	0.157746	0.00903534	0.250073	0.0191539	0.169563	0	0.355603	0.393697	0.0530201	0.613551	0.292599	2.21038	0.698943	0.00578149	0.137546	0.00542448	0.287121	0.064631	0.0464984	0.148015	0.170181	0.0677139	0.363368	0.788901	0.014642	0.0801566	0.159103	0.168672	0.623845	2.74558	0.0498272	0.00528752	0.137279	0.0434118	0.0590858	0.0487782	0	0.0106032	0.455426	1.05143	0.176271	0.00244303	0.46025	0.0826278	0.554979	0.0857788	0.201163	0.236435
[truncated: 19 more columns]
